# Supplementary material for: Risk factors for delayed encephalopathy following carbon monoxide poisoning: Importance of the period of inability to walk in the acute stage
Source: PLoS One. 2021 Mar 31;16(3):e0249395. doi: 10.1371/journal.pone.0249395 (PMC8011735; doi:10.1371/journal.pone.0249395)
Supplement: S1 Table — (CSV) [file pone.0249395.s001.csv]

	sex(male1 female2)	age_groups	dns_or_non	suicide	combined_drug	cohb	transfer_hour_to_hospital	intubation_days	temperature_apache	pressure_apache	heart_rate_apache	respiration_aphache	pao2_apache	ph_apache	na_apache	k_apache	cr_score_apache	hematcrit_apache	wbc_score_apache	gcs_apache	organ_failure_apache	age_apache	apache2_score	initial_wbc	peakwbc	days_to_peakwbc	initial_ck	peak_ck	days_to_peakck	initial_ldh	peak_ldh	days_to_peakldh	base_excess	anion_gap	initial_bun	peak_bun	days_to_peakbun	initial_cr	peak_cr	days_to_peakcr	initial_crp	peak_crp	days_to_peakcrp	initial_gcs	initial_e_in_gcs	initial_v_in_gcs	initial_m_in_gcs	systoric_blood_ressurep	days_to_gcs15
1	1	50-54	1	1	0	14.1	4	2	1	0	2	0	2	2	0	1	0	1	2	11	0	1	23	24390	24390	0	18740	18740	0	689	1310	2	-7	17	21	48	4	1.3	3	2	2	16.1	2	4	1	1	2	102	6
2	0	45-49	1	1	1	27.9	1	0	0	0	0	0	2	0	0	0	0	0	0	10	0	1	13	13900	13900	0	1271	1271	0	172	218	0	-1.8	12	14	22	7	0.77	0.8	0.5	0.3	0.99	4	5	1	1	4	112	13
3	1	20-24	1	1	0	2.6	1	0	0	0	0	0	3	0	0	1	3	1	1	8	0	0	17	19490	19490	0	4794	4860	1	516	516	0	-0.8	12	74	74	0	3.1	3.1	0	8.1	8.1	0	7	3	1	3	138	15
4	1	40-44	1	1	0	33.6	1	3	1	0	0	0	0	0	0	0	0	0	1	11	0	0	13	19300	19300	0	632	1695	2	279	279	0	-6	16	22	24	6	1.1	1.1	0	0.4	1.6	6	4	1	1	2	94	365
5	0	35-39	1	1	0	33.9	0.5	0	1	0	3	1	3	0	0	0	0	0	1	11	0	0	20	17700	17700	0	1392	1392	0	269	269	0	-5.7	13	19	19	0	0.9	0.9	0	1.3	17.8	4	4	2	1	1	111	365
6	1	55-59	1	1	0	11.6	1.5	0	1	2	0	1	3	0	0	0	0	1	2	11	0	3	24	29100	29100	0	1767	1767	0	506	506	0	-3.3	14	17	20	1	1.09	1.09	0	0.09	19.6	1	4	1	2	1	75	365
7	0	40-44	1	1	1	39	0.5	0	0	0	2	1	3	0	0	0	2	0	0	10	0	0	18	11200	11200	0	1287	3734	3	248	552	3	-1.9	19	19	19	0	0.59	0.59	0	0.17	0.24	3	5	1	1	3	88	6
8	0	40-44	1	1	0	1	1	0	0	0	2	0	3	0	1	0	2	0	0	0	0	0	8	11600	11600	0	5789	5789	0	840	840	0	3.9	9	40	40	0	0.59	0.59	0	5.5	5.5	0	15	4	5	6	120	0
9	1	60-64	1	1	0	6.7	4	0	0	2	0	0	0	0	0	0	0	2	1	1	0	3	9	18110	18110	0	6160	6160	0	400	400	0	-2.4	15	18	18	0	0.76	0.76	0	5	5	0	14	4	4	6	156	4
10	0	65-69	1	1	1	4.6	1	1	0	0	2	0	2	0	0	0	0	0	1	10	0	5	20	15700	15700	0	10025	10500	0	505	926	6	-4.5	9	45	45	0	1.3	1.3	0	11.1	11.1	0	5	1	1	3	101	7
11	1	35-39	1	1	1	24.2	1	0	1	0	0	1	2	0	0	0	3	2	0	10	0	0	19	13930	19910	1	17948	17948	0	930	930	0	-2.5	17	44.5	44.5	0	1.92	1.92	0	13.6	13.6	0	5	2	1	2	113	7
12	1	40-44	1	1	0	20.5	1	2	0	0	0	0	0	0	0	0	0	0	0	5	0	0	5	14600	14600	0	1538	2744	0	188	240	0	0.6	8	13	14	0.5	0.8	0.9	0.5	0.8	1.35	0.5	10	4	2	4	126	2
13	0	30-34	1	1	1	26	0.5	2	1	0	3	3	3	0	0	0	0	0	0	11	0	0	21	11430	19820	1	3156	9887	1	220	466	1	-6.1	14	21	21	0	0.85	0.85	0	0.6	0.6	0	4	1	1	2	95	4
14	1	30-34	1	1	1	18	9	4	0	0	0	0	1	2	0	1	0	0	1	9	0	0	14	19000	20820	0	8797	52009	0	598	939	0	-4.4	9.4	26	28	1	1.25	1.25	0	6.9	15.4	1	6	1	1	4	112	4
15	1	55-59	1	1	0	9.4	0.5	0	4	0	3	3	3	0	0	0	3	0	0	11	0	3	30	7960	12500	3	109	558	1	189	310	1	-3.4	16	28	29	1	2.17	2.17	0	0.01	21.9	2	4	1	1	2	88	19
16	1	60-64	0	0	0	48.9	1	0	0	0	0	0	4	0	0	2	0	0	0	0	0	3	9	9200	9200	0	70	70	0	387	387	0	-0.8	9	15	15	0	0.7	0.7	0	0.4	0.4	0	15	4	5	6	147	0
17	1	35-39	0	1	1	21.5	0.5	0	1	0	0	0	0	2	0	0	0	0	1	11	0	0	15	18400	18400	0	76	82	1	302	302	0	-5.4	13	10	10	0	0.8	0.8	0	0.1	0.14	1	4	1	1	2	110	1
18	1	20-24	0	0	0	19.8	1	0	1	0	2	0	2	0	0	1	2	0	0	0	0	0	8	5200	5200	0	144	144	0	336	336	0	-0.4	17	8	8	0	0.3	0.3	0	0.3	0.3	0	15	4	5	6	143	0
19	1	60-64	0	0	0	40.1	0.5	0	0	0	2	0	0	0	0	1	0	0	0	0	0	3	6	6370	6370	0	406	406	0	245	245	0	-2	14	30	30	0	0.7	0.7	0	0.1	0.1	0	15	4	5	6	100	0
20	1	35-39	0	1	0	38.8	1	0	0	0	0	0	0	2	0	0	0	1	2	1	0	0	6	25660	25660	0	396	472	2	266	266	0	-14.2	30	20	20	0	0.9	0.9	0	0.1	2.8	2	14	4	4	6	120	1
21	1	55-59	0	1	0	30.6	3	0	0	2	0	0	2	0	0	0	0	0	0	0	0	3	7	10920	10920	0	203	203	0	255	255	0	-2.2	15	16	16	0	0.8	0.9	1	0.1	2.8	7	15	4	5	6	155	0
22	1	35-39	0	1	0	15.1	2	0	0	0	0	0	2	0	0	0	0	1	0	2	0	0	5	10250	10250	0	548	2204	2	240	240	0	1.3	14	22	22	0	0.7	0.8	2	0.3	1.05	2	13	3	4	6	110	1
23	0	35-39	0	1	0	8	1	0	0	0	0	0	0	0	0	0	2	0	0	0	0	0	2	5700	5700	0	65	65	0	194	194	0	-1.3	8	6	7	1	0.4	0.5	1	0.1	0.1	0	15	4	5	6	110	0
24	0	70-74	0	0	0	8.9	1	0	1	0	0	0	0	0	0	0	2	0	0	0	0	5	8	8730	8730	0	102	102	0	256	256	0	1.4	6	17	17	0	0.4	0.5	0.5	0	0.1	0.5	15	4	5	6	146	0
25	1	60-64	0	1	0	31.4	0.5	0	0	0	0	0	2	0	0	0	0	0	0	0	0	3	5	11690	11690	0	2190	2190	0	491	491	0	1.1	11	26	26	0	0.9	0.9	0	0.2	0.2	0	15	4	5	6	129	0
26	1	50-54	0	0	0	19	6	0	1	0	2	0	0	0	0	0	0	0	0	0	0	1	4	10120	10120	0	91	91	0	131	141	2	1	11	16	19	2	0.7	0.9	2	0.1	0.1	0	15	4	5	6	124	0
27	0	65-69	0	0	0	35.5	0.3	0	0	2	2	1	3	0	0	1	2	0	0	5	0	5	21	5970	5970	0	113	113	0	231	231	0	-5.6	28	13	13	0	0.5	0.6	1	0.1	0.25	1	10	3	1	6	88	1
28	1	65-69	0	1	0	19	2	0	0	0	3	0	3	0	0	0	0	0	0	2	0	5	13	9180	9180	0	128	222	1	165	168	1	0	11	15	20	1	0.8	1	1	0.2	2.7	1	13	4	4	5	129	3
29	1	55-59	0	1	0	0.4	7	1	0	2	2	0	0	0	0	0	0	0	0	4	0	3	11	10840	10840	0	537	537	0	176	188	3	-4	17	24	24	0	1	1	0	11.1	11.1	0	11	4	1	6	157	3
30	0	35-39	0	1	0	39	0.5	2	0	0	2	0	2	0	0	0	0	0	0	12	0	0	16	8990	8990	0	1597	6974	1	199	438	1	-2.9	18	17	17	0	1.1	1.1	0	0.5	17.9	1	3	1	1	1	102	38
31	1	35-39	0	0	0	38	0.5	0	1	2	2	0	3	3	0	0	0	0	0	12	0	0	23	14620	14620	0	182	182	0	230	230	0	7.4	8	15	15	0	0.7	0.7	0	0.1	0.1	0	3	1	1	1	160	1
32	0	35-39	0	1	1	18.3	0.5	0	0	2	0	0	3	0	0	0	0	0	0	0	0	0	5	6710	6710	0	43	43	0	102	102	0	0.2	8	11	11	0	0.6	0.6	0	0.1	0.1	0	15	4	5	6	104	0
33	1	30-34	0	1	0	21.8	1	0	0	0	2	0	3	0	0	0	0	0	1	2	0	0	8	18290	18290	0	7096	7096	0	297	297	0	-2	15	26	26	0	0.8	0.8	0	0.5	0.5	0	13	3	4	6	109	2
34	0	45-49	0	1	0	34.9	0.5	0	1	2	2	0	4	0	0	1	0	0	0	12	0	1	23	14950	14950	0	432	432	0	180	188	2	-0.2	12	19	19	0	0.7	0.7	0	0.1	1.3	1	3	1	1	1	91	2
35	1	30-34	0	1	0	47.7	0.5	0	1	0	2	0	4	3	0	1	0	1	0	6	0	0	18	10640	11270	1	87	294	1	170	170	0	-17.2	24	19	19	0	1.4	1.4	0	0.1	2.7	1	9	2	2	5	93	1
36	1	60-64	0	0	0	40.3	0.5	0	0	0	0	0	0	0	0	0	2	0	0	0	0	3	5	10530	10530	0	79	79	0	149	185	5	1.2	5	15	15	0	0.5	0.6	5	0.1	0.1	0	15	4	5	6	123	0
37	1	45-49	0	1	0	30.1	0.5	0	1	0	0	3	4	2	0	1	0	1	2	8	0	1	23	28210	28210	0	164	164	0	182	182	0	-16.2	32	18	18	0	1.2	1.2	0	0.2	4.3	4	7	4	2	1	141	1
38	1	70-74	0	1	0	4.9	0.2	5	0	0	0	0	3	4	0	0	0	0	0	1	0	5	13	9300	9300	0	60	60	0	293	293	0	-11.9	18	14	14	0	0.6	0.6	0	0.2	18.7	2	14	4	5	5	100	5
39	1	30-34	0	1	0	30	1	0	0	2	0	0	2	0	0	0	0	1	0	12	0	0	17	7040	7450	1	109	109	0	317	317	0	-1.1	15	13	14	1	0.8	0.8	0	0.3	0.3	0	3	1	1	1	79	1
40	1	45-49	0	1	0	30	4	0	0	2	0	0	3	0	0	0	0	0	1	4	0	1	11	17120	17120	0	1777	2306	1	281	281	0	-1.3	18	32	32	0	0.9	0.9	0	7.6	7.6	0	11	3	3	5	166	1
41	1	65-69	0	1	0	23.9	1	0	0	2	0	0	3	0	0	0	0	0	1	11	0	5	22	19800	19800	0	6554	10500	1	742	742	0	-5.3	17	23	23	0	1.6	1.6	0	0.3	0.3	0	4	1	1	2	168	3
42	1	30-34	0	0	0	36.5	1	0	0	0	2	0	2	0	0	0	0	0	0	0	0	0	4	14100	14100	0	165	165	0	206	206	0	-2.2	3	12	12	0	0.6	0.6	0	0.2	0.2	0	15	4	5	6	110	0
43	1	30-34	0	0	0	15	1	0	0	0	0	0	3	0	0	0	0	0	0	0	0	0	3	9870	9870	0	111	111	0	188	188	0	5.2	9	15	15	0	0.77	0.77	0	3	3	0	15	4	5	6	123	0
44	1	75-79	0	0	0	21	1	0	0	0	0	0	0	0	0	1	0	0	0	8	0	6	15	7600	7600	0	122	325	1	195	195	0	-2.2	13	23	23	0	1	1	0	0.2	14.7	5	7	2	1	4	128	3
45	1	70-74	0	1	1	38.5	1	0	0	0	0	1	3	0	0	0	0	0	0	11	0	5	20	14900	14900	0	219	382	1	192	200	0	-1.3	9	21	21	0	1.03	1.03	0	0.7	1.89	1	4	2	1	1	113	1
46	1	60-64	0	0	0	16	0.5	0	0	3	0	1	0	0	0	1	0	0	0	0	0	3	8	5300	5300	0	98	98	0	181	181	0	0.8	12	17	17	0	0.71	0.71	0	1.16	1.16	0	15	4	5	6	230	0
47	0	25-29	0	1	0	0.3	0.5	0	0	0	0	1	4	0	0	0	3	1	0	5	0	0	14	6200	8600	1	5974	5974	0	543	543	0	-3.7	15	49	49	0	2.4	2.4	0	40.4	40.4	0	10	3	2	5	114	7
48	1	55-59	0	0	0	20.9	0.5	11	0	0	0	0	0	3	0	0	0	0	0	5	0	3	11	8900	14170	1	67	622	1	213	411	1	-11.6	20	9	16	1	0.62	0.62	0	0.06	12.8	1	10	4	1	5	159	11
49	1	55-59	0	1	1	36.7	1.5	7	0	2	2	1	3	3	0	0	0	0	0	12	0	3	14	13490	13490	0	45	45	0	158	158	0	-4.3	10	14	42	5	0.71	0.99	4	0.18	9.79	3	3	1	1	1	136	6
50	0	25-29	0	0	0	0	20	0	0	0	0	0	3	1	0	0	2	0	0	0	0	0	6	7360	7360	0	136	136	0	190	190	0	-1.2	4	7	7	0	0.5	0.5	0	0.2	0.2	0	15	4	5	6	122	0
51	1	30-34	0	1	0	18.9	0.5	0	0	2	0	0	2	0	0	0	0	0	0	3	0	0	7	14300	14300	0	9707	9707	0	671	671	0	3.9	9	24	24	0	1.17	1.17	0	7.9	7.9	0	12	4	2	6	158	1
52	1	35-39	0	1	1	14.5	2	1	0	0	2	0	0	0	0	0	0	0	2	9	0	0	13	21090	21090	0	237	661	1	235	235	0	-4.2	20	26	28	1	1.1	1.1	0	0.1	3.9	1	6	1	1	4	104	1
53	0	90-94	0	0	0	24	7	0	0	0	0	0	0	0	0	0	0	0	0	0	0	6	6	4750	4750	0	98	98	0	293	293	0	2.5	7	24	24	0	0.87	0.97	1	1.9	3.79	1	15	4	5	6	142	0
54	1	40-44	0	1	1	33	2	0	0	0	0	0	3	2	0	0	0	1	1	11	0	0	18	19900	21740	1	693	2724	1	419	419	0	-1.6	13	19	19	0	1.36	1.36	0	0.6	4.7	1	4	1	1	2	118	365
55	1	5-9	0	0	0	11.2	1	0	0	2	0	0	3	1	0	0	2	0	0	0	0	0	8	7800	7800	0	149	149	0	227	227	0	-3.3	9	25	25	0	0.24	0.24	0	0.01	0.01	0	15	4	5	6	83	0
56	0	45-49	0	0	0	18	8	0	0	0	0	0	3	0	0	0	2	0	0	0	0	1	6	4700	4700	0	74	74	0	161	161	0	1.5	9	13	13	0	0.45	0.45	0	0.02	0.02	0	15	4	5	6	139	0
57	1	40-44	0	0	0	21	1	0	0	0	0	0	3	0	0	0	0	0	0	0	0	0	3	6700	6700	0	170	170	0	379	379	0	0.3	11	16	16	0	0.79	0.79	0	0.31	0.31	0	15	4	5	6	130	0
58	0	15-19	0	0	0	17	1	0	0	0	0	0	2	0	0	0	0	0	0	0	0	0	2	5700	5700	0	81	81	0	157	157	0	-1.8	10	15	15	0	0.57	0.57	0	0.02	0.02	0	15	4	5	6	118	0
59	1	45-49	0	1	0	24	0	0	0	0	2	0	0	0	0	0	0	0	0	0	0	1	3	13250	13250	0	525	525	0	184	184	0	-2.5	16	17	17	0	0.9	0.9	0	0.2	0.2	0	15	4	5	6	137	0
60	0	65-69	0	0	0	15	2	1	1	0	0	1	3	0	0	1	0	0	0	0	0	5	11	7810	7810	0	69	69	0	325	325	0	1.9	7	14	14	0	0.6	0.6	0	0.04	0.3	1	15	4	5	6	137	0
61	0	75-79	0	0	0	9.4	2	0	1	0	0	0	4	1	0	0	0	0	0	0	0	6	12	8710	8710	0	118	118	0	187	187	0	2.1	15	17	17	0	0.72	0.72	0	0.06	0.06	0	15	4	5	6	126	0
62	1	15-19	0	1	1	6.5	3	0	0	0	0	0	0	0	0	0	0	1	0	0	0	0	1	12930	12930	0	1263	1263	0	275	275	0	2.8	8	11	11	0	0.7	0.7	0	0.6	0.6	0	15	4	5	6	109	0
63	1	40-44	0	0	0	25	1	0	0	3	2	0	3	2	0	1	0	0	2	8	0	0	21	20120	20120	0	264	264	0	299	299	0	-1.6	9	18	18	0	0.77	0.77	0	0.07	0.07	0	7	1	1	5	157	0
64	0	70-74	0	0	0	31	1	7	0	2	2	1	4	0	0	1	2	0	0	8	0	5	25	8330	13250	1	59	59	0	236	236	0	0.4	13	19	24	1	0.54	0.58	1	0.03	4.97	1	7	1	1	5	153	40
65	1	45-49	0	0	0	18	1	6	0	0	0	0	4	0	0	0	0	0	0	0	0	1	5	10050	16470	1	187	247	3	186	205	5	0.1	7.8	12	14	3	0.83	0.83	0	0.01	2.9	1	15	4	5	6	148	0
[truncated: 17 more columns]
